# Supplementary material for: Avian influenza virus detection, temporality and co-infection in poultry in Cambodian border provinces, 2017–2018
Source: Emerg Microbes Infect. 2019 Apr 19;8(1):637–9. doi: 10.1080/22221751.2019.1604085 (PMC6493305; doi:10.1080/22221751.2019.1604085)
Supplement: Supplemental Material [file TEMI_A_1604085_SM1115.zip]

Archive with 4 entries (2 files):
- temi-2019-0074-20190404174520/graphic/
- temi-2019-0074-20190404174520/graphic/doc/
- temi-2019-0074-20190404174520/graphic/doc/LBM1718_EMI_SuppTable_FINAL.docx
- temi-2019-0074-20190404174520/graphic/LBM1718_EMI_SuppFigures_FINAL.docx
